# Supplementary material for: Status of Body Contouring Following Metabolic Bariatric Surgery in a Tertiary Hospital of Greece—Still a Long Way to Go
Source: J Clin Med. 2023 Apr 29;12(9):3196. doi: 10.3390/jcm12093196 (PMC10179396; doi:10.3390/jcm12093196)
Supplement: Supplementary file 1 [file jcm-12-03196-s001.zip › Table S1.xlsx]

## Sheet: QoL
	1	2	3	4	5	6	7	10	15	16	17	18	20	21	23	24	25	SUM	Crude mean	p
Total	22	23	15	20	16	12	15	20	14	22	21	22	20	21	23	24	23	333	19.5882
Plastic	17	18	11	15	14	10	14	15	13	17	16	17	15	17	19	19	19	266	15.6471
Bariatric	5	5	4	5	2	2	1	5	1	5	5	5	5	4	4	5	4	67	3.94118
Total - mean by item	0.916667	0.958333	0.625	0.833333	0.666667	0.5	0.625	0.833333	0.583333	0.916667	0.875	0.916667	0.833333	0.875	0.958333	1	0.958333	0.816176
Plastic - mean by item	0.894737	0.947368	0.578947	0.789474	0.736842	0.526316	0.736842	0.789474	0.684211	0.894737	0.842105	0.894737	0.789474	0.894737	1	1	1	0.823529		0.648
Bariatric - mean by item	1	1	0.8	1	0.4	0.4	0.2	1	0.2	1	1	1	1	0.8	0.8	1	0.8	0.788235
	8	9	11	12	13	14	19	22	SUM	Crude mean				Positive	Negative
Total	10	4	0	0	2	1	0	4	21	2.625			Total	19.5882	2.625
Plastic	9	4	0	0	1	1	0	4	19	2.375			Plastic	15.6471	2.375
Bariatric	1	0	0	0	1	0	0	0	2	0.25			Bariatric	3.94118	0.25
Total - mean by item	0.416667	0.166667	0	0	0.0833333	0.0416667	0	0.166667	0.109375				Total	0.816176	0.109375
Plastic - mean by item	0.473684	0.210526	0	0	0.0526316	0.0526316	0	0.210526	0.125				Plastic	0.823529	0.125
Bariatric - mean by item	0.2	0	0	0	0.2	0	0	0	0.05				Bariatric	0.788235	0.05
